# Supplementary material for: Design, Synthesis and Biological Evaluation of Aromatase Inhibitors Based on Sulfonates and Sulfonamides of Resveratrol
Source: Pharmaceuticals (Basel). 2021 Sep 27;14(10):984. doi: 10.3390/ph14100984 (PMC8537897; doi:10.3390/ph14100984)
Supplement: Supplementary file 1 [file pharmaceuticals-14-00984-s001.zip]

Archive with 1 entries (1 files):
- pharmaceuticals-1355781-supplementary.pdf
